# Supplementary material for: Measuring Glutathione Redox Potential of HIV-1-infected Macrophages
Source: J Biol Chem. 2014 Nov 18;290(2):1020–38. doi: 10.1074/jbc.M114.588913 (PMC4294471; doi:10.1074/jbc.M114.588913)
Supplement: Supplemental Data [file supp_M114.588913_jbc.M114.588913-1.xlsx]

## Sheet: U1 vs U1 PMA
PCR Array Catalog:		PAHS-065Y
Test Group:		Group 1
Control Group:		Control Group
Fold Difference:		1.8
Arrays included in Test Group:		PMA treated U1
Arrays included in Control Group:		Untreated U1
Genes Over-Expressed in						Genes Under-Expressed in
PMA treated U1 vs.Untreated U1						PMA treated U1 vs Untreated U1
Position	Gene Symbol	Fold Regulation	Comments	RT2 Catalog		Position	Gene Symbol	Fold Regulation	Comments	RT2 Catalog
A10	CYBB	3.0854	OKAY	PPH10407A		A01	ALB	-2.171	C	PPH19822E
B03	DUSP1	13.1713	A	PPH00406A		A02	ALOX12	-7.495	B	PPH05791C
B07	FTH1	9.1718	OKAY	PPH02552A		A03	AOX1	-2.171	C	PPH19227A
C09	MB	52.6797	A	PPH02604B		A05	ATOX1	-2.5695	OKAY	PPH06151A
D03	NCF1	16.5052	OKAY	PPH07085E		A06	BNIP3	-4.0316	OKAY	PPH00301C
D04	NCF2	13.4694	OKAY	PPH07033A		A07	CAT	-11.6605	OKAY	PPH00420B
E06	PTGS2	5.7752	A	PPH01136F		A11	CYGB	-2.171	C	PPH10565A
G02	HMOX1	3.0625	OKAY	PPH00161F		B01	DUOX1	-3.8564	B	PPH15525A
G05	NCOA7	1.8924	OKAY	PPH16263A		B02	DUOX2	-2.171	C	PPH09835F
G08	SLC7A11	3.288	OKAY	PPH07431A		B04	EPHX2	-2.171	C	PPH01559F
						B05	EPX	-4.6887	B	PPH06083A
						B06	FOXM1	-3.9125	OKAY	PPH00943F
						B10	GPX2	-5.1251	B	PPH01710B
						B12	GPX4	-2.1501	OKAY	PPH05586B
						C01	GPX5	-2.171	C	PPH00454A
						C03	GSS	-1.9611	OKAY	PPH05767A
						C04	GSTP1	-5.3748	OKAY	PPH00318F
						C05	GSTZ1	-2.6435	OKAY	PPH08670A
						C07	KRT1	-2.171	C	PPH06951F
						C08	LPO	-2.171	C	PPH14749E
						C10	MBL2	-2.171	C	PPH07136I
						C11	MPO	-3.2063	B	PPH06082F
						C12	MPV17	-1.883	OKAY	PPH09983F
						D01	MSRA	-2.8795	OKAY	PPH06075F
						D02	MT3	-2.171	C	PPH00547C
						D05	NOS2	-2.171	C	PPH00173F
						D06	NOX4	-2.171	C	PPH06078A
						D07	NOX5	-2.171	C	PPH17569A
						D08	NUDT1	-5.6493	OKAY	PPH02092A
						D09	PDLIM1	-2.171	C	PPH09992A
						D11	PRDX2	-2.533	B	PPH00069B
						D12	PRDX3	-4.9811	OKAY	PPH60075G
						E01	PRDX4	-9.9322	OKAY	PPH05768A
						E02	PRDX5	-2.6091	OKAY	PPH08936A
						E03	PRDX6	-2.2328	OKAY	PPH00370A
						E07	RNF7	-2.6805	OKAY	PPH01033A
						E08	SELS	-1.8504	OKAY	PPH58228A
						E09	SEPP1	-2.7361	B	PPH05741C
						E10	SFTPD	-2.171	C	PPH15147C
						E12	SOD1	-4.5969	OKAY	PPH00234B
						F02	SOD3	-2.171	C	PPH01707F
						F05	TPO	-2.171	C	PPH01339F
						F06	TTN	-2.171	C	PPH06931F
						F09	AKR1C2	-9.361	B
						F10	BAG2	-3.4796	OKAY	PPH09508A
						F11	FHL2	-2.619	OKAY	PPH05897A
						F12	GCLM	-3.6741	OKAY	PPH02099A
						G03	HSP90AA1	-2.8437	OKAY	PPH63391B
						G04	LHPP	-2.8136	OKAY	PPH08282A
						G06	NQO1	-2.0523	OKAY	PPH01546C
						G07	PTGR1	-2.171	C	PPH16323A
						G09	SPINK1	-2.171	C	PPH19356B
						G10	TRAPPC6A	-3.8287	OKAY	PPH18804A
						G11	TXN	-2.2647	OKAY	PPH18986C
						H03	GAPDH	-2.5522	OKAY	PPH00150F
						H04	HPRT1	-4.9822	OKAY	PPH01018C
						H05	RPLP0	-3.9862	OKAY	PPH21138F
						H06	HGDC	-2.171	C
Note: only the genes which are checked are exported into this file
Comments:
A: This gene’s average threshold cycle is relatively high (> 30) in either the control or the test sample, and is reasonably low in the other sample (< 30).
These data mean that the gene’s expression is relatively low in one sample and reasonably detected in the other sample suggesting that the actual fold-change value is at least as large as the calculated and reported fold-change result.
This fold-change result may also have greater variations if p value > 0.05; therefore, it is important to have a sufficient number of biological replicates to validate the result for this gene.
B: This gene’s average threshold cycle is relatively high (> 30), meaning that its relative expression level is low, in both control and test samples, and the p-value for the fold-change is either unavailable or relatively high (p > 0.05).
This fold-change result may also have greater variations; therefore, it is important to have a sufficient number of biological replicates to validate the result for this gene.
C: This gene’s average threshold cycle is either not determined or greater than the defined cut-off value (default 35), in both samples meaning that its expression was undetected, making this fold-change result erroneous and un-interpretable.
Fold Change & Fold Regulation:
Fold-Change (2^(- Delta Delta Ct)) is the normalized gene expression (2^(- Delta Ct)) in the Test Sample divided the normalized gene expression (2^(- Delta Ct)) in the Control Sample.
Fold-Regulation represents fold-change results in a biologically meaningful way. Fold-change values greater than one indicate a positive- or an up-regulation, and the fold-regulation is equal to the fold-change.
Fold-change values less than one indicate a negative or down-regulation, and the fold-regulation is the negative inverse of the fold-change.

## Sheet: U9 vs U9 PMA
PCR Array Catalog:		PAHS-065Y
Test Group:		Group 1
Control Group:		Control Group
Fold Difference:		1.8
Arrays included in Test Group:		PMA treated U937
Arrays included in Control Group:		Untreated U937
Genes Over-Expressed in						Genes Under-Expressed in
PMA treated U937 vs. Untreated U937						PMA treated U937 vs. Untreated U937
Position	Gene Symbol	Fold Regulation	Comments	RT2 Catalog		Position	Gene Symbol	Fold Regulation	Comments	RT2 Catalog
A03	AOX1	19.5334	B	PPH19227A		A02	ALOX12	-1.8246	B	PPH05791C
A08	CCL5	2.8362	OKAY	PPH00703B		A07	CAT	-2.0123	OKAY	PPH00420B
A10	CYBB	14.6969	A	PPH10407A		B05	EPX	-2.7977	B	PPH06083A
B03	DUSP1	8.8695	A	PPH00406A		C04	GSTP1	-2.0027	OKAY	PPH00318F
B07	FTH1	23.6134	OKAY	PPH02552A		E01	PRDX4	-2.4007	OKAY	PPH05768A
B08	GCLC	3.5246	OKAY	PPH00482A		H05	RPLP0	-1.8091	OKAY	PPH21138F
C06	HSPA1A	2.6241	OKAY	PPH01193B
D03	NCF1	13.9986	OKAY	PPH07085E
D04	NCF2	10.5762	OKAY	PPH07033A
D07	NOX5	2.3924	B	PPH17569A
D12	PRDX3	6.9064	OKAY	PPH60075G
E06	PTGS2	665.434	A	PPH01136F
E08	SELS	2.1446	OKAY	PPH58228A
F01	SOD2	4.4199	OKAY	PPH01716B
F03	SQSTM1	4.8849	OKAY	PPH02107A
F04	SRXN1	1.8188	OKAY	PPH12296A
F09	AKR1C2	7.3631	A
G02	HMOX1	8.8318	A	PPH00161F
G05	NCOA7	5.898	OKAY	PPH16263A
G08	SLC7A11	9.5098	OKAY	PPH07431A
G12	TXNRD1	12.8558	OKAY	PPH02104F
Note: only the genes which are checked are exported into this file
Comments:
A: This gene’s average threshold cycle is relatively high (> 30) in either the control or the test sample, and is reasonably low in the other sample (< 30).
These data mean that the gene’s expression is relatively low in one sample and reasonably detected in the other sample suggesting that the actual fold-change value is at least as large as the calculated and reported fold-change result.
This fold-change result may also have greater variations if p value > 0.05; therefore, it is important to have a sufficient number of biological replicates to validate the result for this gene.
B: This gene’s average threshold cycle is relatively high (> 30), meaning that its relative expression level is low, in both control and test samples, and the p-value for the fold-change is either unavailable or relatively high (p > 0.05).
This fold-change result may also have greater variations; therefore, it is important to have a sufficient number of biological replicates to validate the result for this gene.
C: This gene’s average threshold cycle is either not determined or greater than the defined cut-off value (default 35), in both samples meaning that its expression was undetected, making this fold-change result erroneous and un-interpretable.
Fold Change & Fold Regulation:
Fold-Change (2^(- Delta Delta Ct)) is the normalized gene expression (2^(- Delta Ct)) in the Test Sample divided the normalized gene expression (2^(- Delta Ct)) in the Control Sample.
Fold-Regulation represents fold-change results in a biologically meaningful way. Fold-change values greater than one indicate a positive- or an up-regulation, and the fold-regulation is equal to the fold-change.
Fold-change values less than one indicate a negative or down-regulation, and the fold-regulation is the negative inverse of the fold-change.

## Sheet: U9 PMA vs U1 PMA
PCR Array Catalog:		PAHS-065Y
Test Group:		Group 1
Control Group:		Control Group
Fold Difference:		1.8
Arrays included in Test Group:		PMA treated U1
Arrays included in Control Group:		PMA treated U937
Genes Over-Expressed in							Genes Under-Expressed in
PMA treated U1 vs. PMA treated U937							PMA treated U1 vs. PMA treated U937
Position	Gene Symbol	Fold Regulation	Comments	RT2 Catalog			Position	Gene Symbol	Fold Regulation	Comments	RT2 Catalog
A10	CYBB	11.4692	OKAY	PPH10407A			A01	ALB	-1.9079	B	PPH19822E	Albumin
B03	DUSP1	2.3704	OKAY	PPH00406A			A02	ALOX12	-4.0868	B	PPH05791C	Arachidonate 12-lipoxygenase
C09	MB	95.3029	A	PPH02604B			A03	AOX1	-30.5433	B	PPH19227A	Aldehyde oxidase 1 imp check
F08	UCP2	2.003	OKAY	PPH00476F			A06	BNIP3	-2.345	OKAY	PPH00301C	BCL2/adenovirus E1B 19kDa interacting protein 3
F11	FHL2	7.9663	A	PPH05897A			A11	CYGB	-5.9009	B	PPH10565A	Cytoglobin
G02	HMOX1	2.494	OKAY	PPH00161F			B01	DUOX1	-3.1151	B	PPH15525A	Dual oxidase 1
							B05	EPX	-2.0121	B	PPH06083A	Eosinophil peroxidase
							B06	FOXM1	-2.097	OKAY	PPH00943F	Forkhead box M1
							C02	GSR	-1.8961	OKAY	PPH00155B	Glutathione reductase
							C03	GSS	-1.9768	OKAY	PPH05767A	Glutathione synthetase
							C04	GSTP1	-2.0681	OKAY	PPH00318F	Glutathione S-transferase pi 1
							D07	NOX5	-3.7408	B	PPH17569A	NADPH oxidase, EF-hand calcium binding domain 5
							D08	NUDT1	-2.3108	OKAY	PPH02092A	Nudix (nucleoside diphosphate linked moiety X)-type motif 1
							D11	PRDX2	-289.203	A	PPH00069B	Peroxiredoxin 2 check very important
							D12	PRDX3	-2.0916	OKAY	PPH60075G	Peroxiredoxin 3 check very important
							E01	PRDX4	-2.0548	OKAY	PPH05768A	Peroxiredoxin 4
							E04	PRNP	-2.2532	OKAY	PPH06079G	Prion protein
							E06	PTGS2	-27.321	OKAY	PPH01136F	Prostaglandin-endoperoxide synthase 2
							E08	SELS	-4.4629	OKAY	PPH58228A	Selenoprotein S
							E12	SOD1	-2.8953	OKAY	PPH00234B	superoxide dismutase 1
							F01	SOD2	-5.3775	OKAY	PPH01716B	superoxide dismutase 2 mitochondrial
							F03	SQSTM1	-2.1875	OKAY	PPH02107A	Sequestosome 1
							F04	SRXN1	-1.9141	OKAY	PPH12296A	Sulfiredoxin 1
							F09	AKR1C2	-55.8066	A
							F12	GCLM	-2.9052	OKAY	PPH02099A		Glutamate-cysteine ligase, modifier subunit
							G01	GLA	-3.2419	OKAY	PPH09798E		Galactosidase, alpha
							G05	NCOA7	-2.3218	OKAY	PPH16263A	Nuclear receptor coactivator 7
							G07	PTGR1	-47.8392	A	PPH16323A	Prostaglandin reductase 1
							G10	TRAPPC6A	-2.0195	OKAY	PPH18804A	Trafficking protein particle complex 6A
							H02	B2M	-2.6873	OKAY	PPH01094E	Beta-2-microglobulin
							H04	HPRT1	-3.3273	OKAY	PPH01018C	Hypoxanthine phosphoribosyltransferase 1
Note: only the genes which are checked are exported into this file
Comments:
A: This gene’s average threshold cycle is relatively high (> 30) in either the control or the test sample, and is reasonably low in the other sample (< 30).
These data mean that the gene’s expression is relatively low in one sample and reasonably detected in the other sample suggesting that the actual fold-change value is at least as large as the calculated and reported fold-change result.
This fold-change result may also have greater variations if p value > 0.05; therefore, it is important to have a sufficient number of biological replicates to validate the result for this gene.
B: This gene’s average threshold cycle is relatively high (> 30), meaning that its relative expression level is low, in both control and test samples, and the p-value for the fold-change is either unavailable or relatively high (p > 0.05).
This fold-change result may also have greater variations; therefore, it is important to have a sufficient number of biological replicates to validate the result for this gene.
C: This gene’s average threshold cycle is either not determined or greater than the defined cut-off value (default 35), in both samples meaning that its expression was undetected, making this fold-change result erroneous and un-interpretable.
Fold Change & Fold Regulation:
Fold-Change (2^(- Delta Delta Ct)) is the normalized gene expression (2^(- Delta Ct)) in the Test Sample divided the normalized gene expression (2^(- Delta Ct)) in the Control Sample.
Fold-Regulation represents fold-change results in a biologically meaningful way. Fold-change values greater than one indicate a positive- or an up-regulation, and the fold-regulation is equal to the fold-change.
Fold-change values less than one indicate a negative or down-regulation, and the fold-regulation is the negative inverse of the fold-change.

## Sheet: U9 vs U1
PCR Array Catalog:		PAHS-065Y
Test Group:		Group 1
Control Group:		Control Group
Fold Difference:		1.8
Arrays included in Test Group:		Untreated U1
Arrays included in Control Group:		Untreated U937
Genes Over-Expressed in							Genes Under-Expressed in
Untreated U1 vs Untreated U937							Untreated U1 vs Untreated U937
Position	Gene Symbol	Fold Regulation	Comments	RT2 Catalog			Position	Gene Symbol	Fold Regulation	Comments	RT2 Catalog
A05	ATOX1	2.2222	OKAY	PPH06151A			A11	CYGB	-2.3703	B	PPH10565A	Cytoglobin
A06	BNIP3	1.9348	OKAY	PPH00301C			D11	PRDX2	-168.976	A	PPH00069B	Peroxiredoxin 2
A07	CAT	4.0064	OKAY	PPH00420B			G07	PTGR1	-11.4935	B	PPH16323A	Prostaglandin reductase 1
A08	CCL5	1.9341	OKAY	PPH00703B
A10	CYBB	42.5214	A	PPH10407A
B03	DUSP1	2.0937	B	PPH00406A
B07	FTH1	1.912	OKAY	PPH02552A
B08	GCLC	11.7403	A	PPH00482A
B09	GPX1	2.4891	OKAY	PPH00154F
B10	GPX2	3.0578	B	PPH01710B
B11	GPX3	2.0352	B	PPH05746F
C06	HSPA1A	1.8842	OKAY	PPH01193B
C11	MPO	8.8546	B	PPH06082F
C12	MPV17	2.2469	OKAY	PPH09983F
D01	MSRA	2.6715	OKAY	PPH06075F
D08	NUDT1	1.9242	OKAY	PPH02092A
D12	PRDX3	174.076	OKAY	PPH60075G
E01	PRDX4	2.2878	OKAY	PPH05768A
E02	PRDX5	2.1377	OKAY	PPH08936A
E03	PRDX6	1.8659	OKAY	PPH00370A
E06	PTGS2	3.4108	B	PPH01136F
E07	RNF7	2.8624	OKAY	PPH01033A
E09	SEPP1	2.0044	B	PPH05741C
E12	SOD1	2.4522	OKAY	PPH00234B
F10	BAG2	2.1565	OKAY	PPH09508A
F11	FHL2	16.8153	A	PPH05897A
F12	GCLM	2.6878	OKAY	PPH02099A
G02	HMOX1	5.1616	OKAY	PPH00161F
G04	LHPP	2.4319	OKAY	PPH08282A
G06	NQO1	1.9474	OKAY	PPH01546C
G08	SLC7A11	2.1969	OKAY	PPH07431A
G11	TXN	4.6067	OKAY	PPH18986C
G12	TXNRD1	131.102	A	PPH02104F
H03	GAPDH	1.8288	OKAY	PPH00150F
H05	RPLP0	2.4062	OKAY	PPH21138F
Note: only the genes which are checked are exported into this file
Comments:
A: This gene’s average threshold cycle is relatively high (> 30) in either the control or the test sample, and is reasonably low in the other sample (< 30).
These data mean that the gene’s expression is relatively low in one sample and reasonably detected in the other sample suggesting that the actual fold-change value is at least as large as the calculated and reported fold-change result.
This fold-change result may also have greater variations if p value > 0.05; therefore, it is important to have a sufficient number of biological replicates to validate the result for this gene.
B: This gene’s average threshold cycle is relatively high (> 30), meaning that its relative expression level is low, in both control and test samples, and the p-value for the fold-change is either unavailable or relatively high (p > 0.05).
This fold-change result may also have greater variations; therefore, it is important to have a sufficient number of biological replicates to validate the result for this gene.
C: This gene’s average threshold cycle is either not determined or greater than the defined cut-off value (default 35), in both samples meaning that its expression was undetected, making this fold-change result erroneous and un-interpretable.
Fold Change & Fold Regulation:
Fold-Change (2^(- Delta Delta Ct)) is the normalized gene expression (2^(- Delta Ct)) in the Test Sample divided the normalized gene expression (2^(- Delta Ct)) in the Control Sample.
Fold-Regulation represents fold-change results in a biologically meaningful way. Fold-change values greater than one indicate a positive- or an up-regulation, and the fold-regulation is equal to the fold-change.
Fold-change values less than one indicate a negative or down-regulation, and the fold-regulation is the negative inverse of the fold-change.
